# Supplementary material for: Molecular Mechanism of Stimulation of Na-K-ATPase by Leukotriene D4 in Intestinal Epithelial Cells
Source: Int J Mol Sci. 2021 Jul 15;22(14):7569. doi: 10.3390/ijms22147569 (PMC8303499; doi:10.3390/ijms22147569)
Supplement: Supplementary file 1 [file ijms-22-07569-s001.zip]

Archive with 1 entries (1 files):
- ijms-1215659-supplementary.pdf
